# Supplementary material for: The Effects of Moxifloxacin and Gemifloxacin on the ECG Morphology in Healthy Volunteers: A Phase 1 Randomized Clinical Trial
Source: Diagnostics (Basel). 2023 Mar 24;13(7):1234. doi: 10.3390/diagnostics13071234 (PMC10092949; doi:10.3390/diagnostics13071234)
Supplement: Supplementary file 1 [file diagnostics-13-01234-s001.zip]

Archive with 1 entries (1 files):
- diagnostics-2271127-supplementary.pdf
